# Supplementary material for: Measuring Veterinarian Professions’ Readiness for Interprofessional Learning in a Pre- and Post-Intervention Study
Source: Animals (Basel). 2024 Jan 11;14(2):229. doi: 10.3390/ani14020229 (PMC10812513; doi:10.3390/ani14020229)
Supplement: Supplementary file 1 [file animals-14-00229-s001.zip]

Archive with 1 entries (1 files):
- animals-2776351-supplementary.pdf
